# Supplementary material for: Immunoglobulin G Fragment Crystallizable Glycosylation After Hematopoietic Stem Cell Transplantation Is Dissimilar to Donor Profiles
Source: Front Immunol. 2018 Jun 4;9:1238. doi: 10.3389/fimmu.2018.01238 (PMC5994695; doi:10.3389/fimmu.2018.01238)
Supplement: Supplementary file 2 [file Table_1.XLSX]

## Sheet: TS1 - Glycoforms extracted
Table S1. Overview of the IgG Fc glycoforms detected. The theoretical mass of the triply charged glycopeptide is shown when the corresponding glycoform was detected for the sepcific IgG subclass. H: Hexose, N: N-acetylhexosamine, F: Fucose, S: N-acetylneuraminic acid, green circle: mannose, yellow circle: galactose, blue square: N-acetylglucosamine, red triangle: fucose, pink diamond: N-acetylneu…
		[M+3H]3+ when extracted
Composition	Depiction	IgG1	IgG2/3	IgG4
H3N4		829.997	819.334
H3N4F1		878.683	868.02	873.351
H4N4		884.015	873.351
H3N5		897.694
H4N4F1		932.7	922.037	927.369
H5N4		938.032	927.369
H3N5F1		946.376	935.713	941.044
H4N5		951.708
H5N4F1		986.718	976.055	981.386
H4N5F1		1000.39	989.73	995.062
H5N5		1005.73
H4N4F1S1		1029.73	1019.07	1024.4
H5N4S1		1035.06	1024.4
H6N4F1		1040.74
H5N5F1		1054.41	1043.75	1049.08
H6N3F1S1		1070.07	1059.41
H5N4F1S1		1083.75	1073.09	1078.42
H4N5F1S1		1097.42	1086.77	1092.1
H6N4F1S1		1137.77
H5N5F1S1		1151.44	1140.78	1146.11
H5N4F1S2		1180.78	1170.12	1175.45
H5N5F1S2		1248.48

## Sheet: TS2 - Derived traits calc
Table S2. Subclass-specific derived trait calculations. The individual glycoforms were grouped based on their glycosylation features as described before for IgG glycopeptides in human (De Haan et al., 2016). H: Hexose, N: N-acetylhexosamine, F: Fucose, S: N-acetylneuraminic acid. Green circle: mannose, yellow circle: galactose, blue square: N-acetylglucosamine, red triangle: fucose, pink diamond:…
Derived trait	Depiction	Description	Calculation
IgG1 Hybrids		Fraction of hybrid glycans on IgG1	(IgG1_H6N4F1 + IgG1_H6N3F1S1 + IgG1_H6N4F1S1) / (IgG1_H3N4 + IgG1_H3N4F1 + IgG1_H4N4 + IgG1_H3N5 + IgG1_H4N4F1 + IgG1_H5N4 + IgG1_H3N5F1 + IgG1_H4N5 + IgG1_H5N4F1 + IgG1_H4N5F1 + IgG1_H5N5 + IgG1_H4N4F1S1 + IgG1_H5N4S1 + IgG1_H6N4F1 + IgG1_H5N5F1 + IgG1_H6N3F1S1 + IgG1_H5N4F1S1 + IgG1_H4N5F1S1 + IgG1_H6N4F1S1 + IgG1_H5N5F1S1 + IgG1_H5N4F1S2 + IgG1_H5N5F1S2)
IgG1 Bisection		Bisection on IgG1	(IgG1_H3N5 + IgG1_H3N5F1 + IgG1_H4N5 + IgG1_H4N5F1 + IgG1_H5N5 + IgG1_H5N5F1 + IgG1_H4N5F1S1 + IgG1_H5N5F1S1 + IgG1_H5N5F1S2 + IgG1_H6N4F1 + IgG1_H6N4F1S1) / (IgG1_H3N4 + IgG1_H3N4F1 + IgG1_H4N4 + IgG1_H3N5 + IgG1_H4N4F1 + IgG1_H5N4 + IgG1_H3N5F1 + IgG1_H4N5 + IgG1_H5N4F1 + IgG1_H4N5F1 + IgG1_H5N5 + IgG1_H4N4F1S1 + IgG1_H5N4S1 + IgG1_H6N4F1 + IgG1_H5N5F1 + IgG1_H6N3F1S1 + IgG1_H5N4F1S1 + IgG1_H4N…
IgG1 Fucosylation		Fucosylation on IgG1	(IgG1_H3N4F1 + IgG1_H4N4F1 + IgG1_H3N5F1 + IgG1_H5N4F1 + IgG1_H4N5F1 + IgG1_H4N4F1S1 + IgG1_H6N4F1 + IgG1_H5N5F1 + IgG1_H6N3F1S1 + IgG1_H5N4F1S1 + IgG1_H4N5F1S1 + IgG1_H6N4F1S1 + IgG1_H5N5F1S1 + IgG1_H5N4F1S2 + IgG1_H5N5F1S2) / (IgG1_H3N4 + IgG1_H3N4F1 + IgG1_H4N4 + IgG1_H3N5 + IgG1_H4N4F1 + IgG1_H5N4 + IgG1_H3N5F1 + IgG1_H4N5 + IgG1_H5N4F1 + IgG1_H4N5F1 + IgG1_H5N5 + IgG1_H4N4F1S1 + IgG1_H5N4S1 …
IgG1 Galactosylation		Galactosylation per antenna of diantennary glycans on IgG1	(1/2 * (IgG1_H4N4 + IgG1_H4N4F1 + IgG1_H4N5 + IgG1_H4N5F1 + IgG1_H4N4F1S1 + IgG1_H4N5F1S1) + (IgG1_H5N4 + IgG1_H5N4F1 + IgG1_H5N5 + IgG1_H5N4S1 + IgG1_H5N5F1 + IgG1_H5N4F1S1 + IgG1_H5N5F1S1 + IgG1_H5N4F1S2 + IgG1_H5N5F1S2)) / (IgG1_H3N4 + IgG1_H3N4F1 + IgG1_H4N4 + IgG1_H3N5 + IgG1_H4N4F1 + IgG1_H5N4 + IgG1_H3N5F1 + IgG1_H4N5 + IgG1_H5N4F1 + IgG1_H4N5F1 + IgG1_H5N5 + IgG1_H4N4F1S1 + IgG1_H5N4S1 + …
IgG1 Sialylation		Sialylation per antenna of diantennary glycans on IgG1	(1/2 * (IgG1_H4N4F1S1 + IgG1_H5N4S1 + IgG1_H5N4F1S1 + IgG1_H4N5F1S1 + IgG1_H5N5F1S1) + (IgG1_H5N4F1S2 + IgG1_H5N5F1S2)) / (IgG1_H3N4 + IgG1_H3N4F1 + IgG1_H4N4 + IgG1_H3N5 + IgG1_H4N4F1 + IgG1_H5N4 + IgG1_H3N5F1 + IgG1_H4N5 + IgG1_H5N4F1 + IgG1_H4N5F1 + IgG1_H5N5 + IgG1_H4N4F1S1 + IgG1_H5N4S1 + IgG1_H5N5F1 + IgG1_H5N4F1S1 + IgG1_H4N5F1S1 + IgG1_H5N5F1S1 + IgG1_H5N4F1S2 + IgG1_H5N5F1S2)
IgG1 Sialylation per galactose		Sialylation per galactose of diantennary glycans on IgG1	IgG1 Sialylation / IgG1 Galactosylation
IgG2/3 Hybrids		Fraction of hybrid glycans on IgG2/3	(IgG2/3_H6N3F1S1) / (IgG2/3_H3N4 + IgG2/3_H3N4F1 + IgG2/3_H4N4 + IgG2/3_H4N4F1 + IgG2/3_H5N4 + IgG2/3_H3N5F1 + IgG2/3_H5N4F1 + IgG2/3_H4N5F1 + IgG2/3_H4N4F1S1 + IgG2/3_H5N4S1 + IgG2/3_H5N5F1 + IgG2/3_H6N3F1S1 + IgG2/3_H5N4F1S1 + IgG2/3_H4N5F1S1 + IgG2/3_H5N5F1S1 + IgG2/3_H5N4F1S2)
IgG2/3 Bisection		Bisection on IgG2/3	(IgG2/3_H3N5F1 + IgG2/3_H4N5F1 + IgG2/3_H5N5F1 + IgG2/3_H4N5F1S1 + IgG2/3_H5N5F1S1) / (IgG2/3_H3N4 + IgG2/3_H3N4F1 + IgG2/3_H4N4 + IgG2/3_H4N4F1 + IgG2/3_H5N4 + IgG2/3_H3N5F1 + IgG2/3_H5N4F1 + IgG2/3_H4N5F1 + IgG2/3_H4N4F1S1 + IgG2/3_H5N4S1 + IgG2/3_H5N5F1 + IgG2/3_H6N3F1S1 + IgG2/3_H5N4F1S1 + IgG2/3_H4N5F1S1 + IgG2/3_H5N5F1S1 + IgG2/3_H5N4F1S2)
IgG2/3 Fucosylation		Fucosylation on IgG2/3	(IgG2/3_H3N4F1 + IgG2/3_H4N4F1 + IgG2/3_H3N5F1 + IgG2/3_H5N4F1 + IgG2/3_H4N5F1 + IgG2/3_H4N4F1S1 + IgG2/3_H5N5F1 + IgG2/3_H6N3F1S1 + IgG2/3_H5N4F1S1 + IgG2/3_H4N5F1S1 + IgG2/3_H5N5F1S1 + IgG2/3_H5N4F1S2) / (IgG2/3_H3N4 + IgG2/3_H3N4F1 + IgG2/3_H4N4 + IgG2/3_H4N4F1 + IgG2/3_H5N4 + IgG2/3_H3N5F1 + IgG2/3_H5N4F1 + IgG2/3_H4N5F1 + IgG2/3_H4N4F1S1 + IgG2/3_H5N4S1 + IgG2/3_H5N5F1 + IgG2/3_H6N3F1S1 + Ig…
IgG2/3 Galactosylation		Galactosylation per antenna of diantennary glycans on IgG2/3	(1/2 * (IgG2/3_H4N4 + IgG2/3_H4N4F1 + IgG2/3_H4N5F1 + IgG2/3_H4N4F1S1 + IgG2/3_H4N5F1S1) + (IgG2/3_H5N4 + IgG2/3_H5N4F1 + IgG2/3_H5N4S1 + IgG2/3_H5N5F1 + IgG2/3_H5N4F1S1 + IgG2/3_H5N5F1S1 + IgG2/3_H5N4F1S2)) / (IgG2/3_H3N4 + IgG2/3_H3N4F1 + IgG2/3_H4N4 + IgG2/3_H4N4F1 + IgG2/3_H5N4 + IgG2/3_H3N5F1 + IgG2/3_H5N4F1 + IgG2/3_H4N5F1 + IgG2/3_H4N4F1S1 + IgG2/3_H5N4S1 + IgG2/3_H5N5F1 + IgG2/3_H5N4F1S1 …
IgG2/3 Sialylation		Sialylation per antenna of diantennary glycans on IgG2/3	(1/2 * (IgG2/3_H4N4F1S1 + IgG2/3_H5N4S1 + IgG2/3_H5N4F1S1 + IgG2/3_H4N5F1S1 + IgG2/3_H5N5F1S1) + 2/2 * (IgG2/3_H5N4F1S2)) / (IgG2/3_H3N4 + IgG2/3_H3N4F1 + IgG2/3_H4N4 + IgG2/3_H4N4F1 + IgG2/3_H5N4 + IgG2/3_H3N5F1 + IgG2/3_H5N4F1 + IgG2/3_H4N5F1 + IgG2/3_H4N4F1S1 + IgG2/3_H5N4S1 + IgG2/3_H5N5F1 + IgG2/3_H5N4F1S1 + IgG2/3_H4N5F1S1 + IgG2/3_H5N5F1S1 + IgG2/3_H5N4F1S2)
IgG2/3 Sialylation per galactose		Sialylation per galactose of diantennary glycans on IgG2/3	IgG2/3 Sialylation / IgG2/3 Galactosylation
IgG4 Bisection		Bisection on IgG4	(IgG4_H3N5F1 + IgG4_H4N5F1 + IgG4_H5N5F1 + IgG4_H4N5F1S1 + IgG4_H5N5F1S1)) / (IgG4_H3N4F1 + IgG4_H4N4F1 + IgG4_H3N5F1 + IgG4_H5N4F1 + IgG4_H4N5F1 + IgG4_H4N4F1S1 + IgG4_H5N5F1 + IgG4_H5N4F1S1 + IgG4_H4N5F1S1 + IgG4_H5N5F1S1 + IgG4_H5N4F1S2)
IgG4 Galactosylation		Galactosylation per antenna of diantennary glycans on IgG4	(1/2 * (IgG4_H4N4F1 + IgG4_H4N5F1 + IgG4_H4N4F1S1 + IgG4_H4N5F1S1) + (IgG4_H5N4F1 + IgG4_H5N5F1 + IgG4_H5N4F1S1 + IgG4_H5N5F1S1 + IgG4_H5N4F1S2)) / (IgG4_H3N4F1 + IgG4_H4N4F1 + IgG4_H3N5F1 + IgG4_H5N4F1 + IgG4_H4N5F1 + IgG4_H4N4F1S1 + IgG4_H5N5F1 + IgG4_H5N4F1S1 + IgG4_H4N5F1S1 + IgG4_H5N5F1S1 + IgG4_H5N4F1S2)
IgG4 Sialylation		Sialylation per antenna of diantennary glycans on IgG4	(1/2 * (IgG4_H4N4F1S1 + IgG4_H5N4F1S1 + IgG4_H4N5F1S1 + IgG4_H5N5F1S1) + (IgG4_H5N4F1S2)) / (IgG4_H3N4F1 + IgG4_H4N4F1 + IgG4_H3N5F1 + IgG4_H5N4F1 + IgG4_H4N5F1 + IgG4_H4N4F1S1 + IgG4_H5N5F1 + IgG4_H5N4F1S1 + IgG4_H4N5F1S1 + IgG4_H5N5F1S1 + IgG4_H5N4F1S2)
IgG4 Sialylation per galactose		Sialylation per galactose of diantennary glycans on IgG4	IgG4 Sialylation / IgG4 Galactosylation

## Sheet: TS3 - All data
Table S3. Differences in IgG Fc glycosylation between HSCT-recipients and their donors and between the recipients and age-matched healthy controls. Patients and donors were compared by Wilcoxon signed-rank tests, healthy controls and patients with Mann Whitney U tests. p-values ≤ 0.015 were considered statistically significant after 5% FDR correction (indicated in bold).
	Pre-HSCT	Donor		Pre-HSCT	12 months post-HSCT		12 months post-HSCT	Donor		Healthy control	Pre-HSCT		Healthy control	12 months post-HSCT
	Median (IQR)		p-value	Median (IQR)		p-value	Median (IQR)		p-value	Median (IQR)		p-value	Median (IQR)		p-value
IgG1 Hybrids	0.3 (0.3-0.4)	0.3 (0.3-0.4)	0.0491	0.3 (0.3-0.4)	0.4 (0.3-0.4)	0.02623	0.4 (0.3-0.4)	0.3 (0.3-0.4)	0.3483	0.4 (0.3-0.4)	0.3 (0.3-0.4)	0.006569	0.4 (0.3-0.4)	0.4 (0.3-0.4)	0.7992
IgG1 Bisection	14.8 (12.1-16.7)	14.1 (12.4-15.9)	0.714	14.8 (12.1-16.7)	13.7 (12.7-16.5)	0.8966	13.7 (12.7-16.5)	14.1 (12.4-15.9)	0.2291	10.1 (8.4-11.8)	14.8 (12.1-16.7)	2.487e-07	10.1 (8.4-11.8)	13.7 (12.7-16.5)	5.044e-10
IgG1 Fucosylation	95.6 (94.3-97)	94.1 (92.6-96)	0.001021	95.6 (94.3-97)	95.7 (93.9-96.7)	0.2291	95.7 (93.9-96.7)	94.1 (92.6-96)	0.1286	97.5 (96.6-98.2)	95.6 (94.3-97)	1.05e-05	97.5 (96.6-98.2)	95.7 (93.9-96.7)	1.119e-06
IgG1 Galactosylation	51.9 (46.2-58.2)	60.8 (57.8-64.3)	5.528e-06	51.9 (46.2-58.2)	50.5 (43.8-54.4)	0.2901	50.5 (43.8-54.4)	60.8 (57.8-64.3)	2.98e-08	59.9 (57-63.6)	51.9 (46.2-58.2)	3.236e-06	59.9 (57-63.6)	50.5 (43.8-54.4)	3.394e-11
IgG1 Sialylation	8.5 (6.8-10)	10 (8.9-10.4)	0.001529	8.5 (6.8-10)	8.6 (7.5-9.6)	0.7496	8.6 (7.5-9.6)	10 (8.9-10.4)	0.001859	10 (9-11.3)	8.5 (6.8-10)	0.0009966	10 (9-11.3)	8.6 (7.5-9.6)	0.0001966
IgG1 Sialylation per galactose	16 (14.8-17.8)	16 (14.7-17.5)	0.546	16 (14.8-17.8)	17.4 (16.8-18.9)	0.03621	17.4 (16.8-18.9)	16 (14.7-17.5)	0.001687	16.8 (15.2-18.2)	16 (14.8-17.8)	0.25	16.8 (15.2-18.2)	17.4 (16.8-18.9)	0.04281
IgG2/3 Hybrids	0.3 (0.3-0.4)	0.3 (0.2-0.3)	0.009383	0.3 (0.3-0.4)	0.4 (0.3-0.4)	1	0.4 (0.3-0.4)	0.3 (0.2-0.3)	0.0008354	0.3 (0.3-0.4)	0.3 (0.3-0.4)	0.6334	0.3 (0.3-0.4)	0.4 (0.3-0.4)	0.3342
IgG2/3 Bisection	10.8 (9.2-12.1)	10.5 (9.7-13)	0.237	10.8 (9.2-12.1)	10.9 (9.2-12.1)	0.5602	10.9 (9.2-12.1)	10.5 (9.7-13)	0.4992	8.8 (7.7-10.4)	10.8 (9.2-12.1)	0.0005439	8.8 (7.7-10.4)	10.9 (9.2-12.1)	0.0006449
IgG2/3 Fucosylation	97.9 (97.4-98.4)	97.6 (97.1-98)	0.1358	97.9 (97.4-98.4)	97.7 (96.6-98.5)	0.01051	97.7 (96.6-98.5)	97.6 (97.1-98)	0.1987	98.1 (97.7-98.5)	97.9 (97.4-98.4)	0.3002	98.1 (97.7-98.5)	97.7 (96.6-98.5)	0.09417
IgG2/3 Galactosylation	45.3 (41.4-51.3)	51.9 (49.1-56.1)	0.001604	45.3 (41.4-51.3)	45.8 (41.1-49)	0.7712	45.8 (41.1-49)	51.9 (49.1-56.1)	4.172e-07	52.1 (47.8-55.7)	45.3 (41.4-51.3)	0.001251	52.1 (47.8-55.7)	45.8 (41.1-49)	1.017e-05
IgG2/3 Sialylation	8.6 (7.5-10.8)	9.7 (9.2-10.7)	0.1651	8.6 (7.5-10.8)	9.4 (8.3-10.3)	0.4418	9.4 (8.3-10.3)	9.7 (9.2-10.7)	0.237	10 (9-11.6)	8.6 (7.5-10.8)	0.003567	10 (9-11.6)	9.4 (8.3-10.3)	0.02516
IgG2/3 Sialylation per galactose	19.3 (17.8-20.8)	18.8 (17-19.9)	0.03817	19.3 (17.8-20.8)	20.5 (19.4-22)	0.09573	20.5 (19.4-22)	18.8 (17-19.9)	0.0003636	19.9 (18.3-21.7)	19.3 (17.8-20.8)	0.248	19.9 (18.3-21.7)	20.5 (19.4-22)	0.2465
IgG4 Bisection	17.3 (14-20.2)	15.9 (12.5-18.1)	0.2221	17.3 (14-20.2)	16.8 (14.3-19.7)	0.1937	16.8 (14.3-19.7)	15.9 (12.5-18.1)	0.04126	12.8 (11-15.3)	17.3 (14-20.2)	0.001826	12.8 (11-15.3)	16.8 (14.3-19.7)	0.006101
IgG4 Galactosylation	47.7 (44.5-52.5)	55.4 (52.1-58.8)	0.0001769	47.7 (44.5-52.5)	45 (41.8-54.9)	0.9515	45 (41.8-54.9)	55.4 (52.1-58.8)	0.0004272	53.5 (47-58.3)	47.7 (44.5-52.5)	0.03885	53.5 (47-58.3)	45 (41.8-54.9)	0.05981
IgG4 Sialylation	11.4 (10.1-14.1)	12.8 (11.7-15)	0.1207	11.4 (10.1-14.1)	10.8 (9.6-14.2)	1	10.8 (9.6-14.2)	12.8 (11.7-15)	0.001526	13.7 (11.2-15.1)	11.4 (10.1-14.1)	0.07552	13.7 (11.2-15.1)	10.8 (9.6-14.2)	0.03737
IgG4 Sialylation per galactose	24.3 (21.8-26.6)	23.1 (21.1-25.3)	0.3369	24.3 (21.8-26.6)	23.9 (22.1-25.3)	0.7148	23.9 (22.1-25.3)	23.1 (21.1-25.3)	0.6387	25 (23.1-26.6)	24.3 (21.8-26.6)	0.3378	25 (23.1-26.6)	23.9 (22.1-25.3)	0.208
α =	0.015

## Sheet: TS4 - Leukemia
Table S4. Differences in IgG Fc glycosylation between HSCT-recipients and their donors and between the recipients and age-matched healthy controls, in the subgroup of patients transplanted for malignant hematological diseases. Patients and donors were compared by Wilcoxon signed-rank tests, healthy controls and patients with Mann Whitney U tests. p-values ≤ 0.015 were considered statistically sig…
	Pre-HSCT	Donor		Pre-HSCT	12 months post-HSCT		12 months post-HSCT	Donor		Healthy control	Pre-HSCT		Healthy control	12 months post-HSCT
	Median (IQR)		p-value	Median (IQR)		p-value	Median (IQR)		p-value	Median (IQR)		p-value	Median (IQR)		p-value
IgG1 Hybrids	0.3 (0.2-0.3)	0.3 (0.3-0.4)	0.0001221	0.3 (0.2-0.3)	0.3 (0.3-0.4)	0.0001831	0.3 (0.3-0.4)	0.3 (0.3-0.4)	0.4212	0.4 (0.3-0.4)	0.3 (0.2-0.3)	1.149e-05	0.4 (0.3-0.4)	0.3 (0.3-0.4)	0.9852
IgG1 Bisection	16.1 (14.3-17.8)	14.3 (13.1-16.1)	0.4887	16.1 (14.3-17.8)	14 (13.1-17.6)	0.5995	14 (13.1-17.6)	14.3 (13.1-16.1)	0.3591	10.4 (8.8-11.6)	16.1 (14.3-17.8)	5.294e-06	10.4 (8.8-11.6)	14 (13.1-17.6)	1.149e-05
IgG1 Fucosylation	95.5 (94.1-96.5)	94.3 (93-96)	0.03015	95.5 (94.1-96.5)	95.8 (95.1-96.6)	0.3028	95.8 (95.1-96.6)	94.3 (93-96)	0.08325	97 (96.5-97.6)	95.5 (94.1-96.5)	0.002593	97 (96.5-97.6)	95.8 (95.1-96.6)	0.006606
IgG1 Galactosylation	46.3 (42.4-48)	61 (57.9-63.1)	0.0001221	46.3 (42.4-48)	47.4 (41.3-53)	0.5995	47.4 (41.3-53)	61 (57.9-63.1)	6.104e-05	61.2 (58.1-64.8)	46.3 (42.4-48)	1.241e-06	61.2 (58.1-64.8)	47.4 (41.3-53)	1.47e-05
IgG1 Sialylation	6.8 (5.6-7.9)	9.6 (8.7-10.3)	0.0003052	6.8 (5.6-7.9)	7.9 (7.1-9.9)	0.03534	7.9 (7.1-9.9)	9.6 (8.7-10.3)	0.04791	10 (8.3-11)	6.8 (5.6-7.9)	0.000229	10 (8.3-11)	7.9 (7.1-9.9)	0.07957
IgG1 Sialylation per galactose	15 (13.2-15.6)	15.8 (14.5-16.4)	0.4887	15 (13.2-15.6)	17.6 (16.3-19.2)	0.001526	17.6 (16.3-19.2)	15.8 (14.5-16.4)	0.0001221	16.1 (14.5-17.2)	15 (13.2-15.6)	0.1016	16.1 (14.5-17.2)	17.6 (16.3-19.2)	0.02108
IgG2/3 Hybrids	0.3 (0.3-0.3)	0.3 (0.2-0.3)	0.2078	0.3 (0.3-0.3)	0.3 (0.3-0.4)	0.08325	0.3 (0.3-0.4)	0.3 (0.2-0.3)	0.001526	0.3 (0.3-0.3)	0.3 (0.3-0.3)	0.5986	0.3 (0.3-0.3)	0.3 (0.3-0.4)	0.1751
IgG2/3 Bisection	11.4 (10-12.4)	11.4 (9.8-12.9)	0.7615	11.4 (10-12.4)	11.5 (9.8-12)	1	11.5 (9.8-12)	11.4 (9.8-12.9)	0.7615	9.1 (8-10.6)	11.4 (10-12.4)	0.01917	9.1 (8-10.6)	11.5 (9.8-12)	0.05972
IgG2/3 Fucosylation	98 (97.6-98.3)	97.7 (97.2-98)	0.03015	98 (97.6-98.3)	98 (96.7-98.4)	0.5245	98 (96.7-98.4)	97.7 (97.2-98)	1	98.1 (97.8-98.4)	98 (97.6-98.3)	0.3791	98.1 (97.8-98.4)	98 (96.7-98.4)	0.4463
IgG2/3 Galactosylation	42.3 (40.9-46.4)	51.9 (49.1-52.9)	0.002014	42.3 (40.9-46.4)	45.3 (41.1-49.7)	0.4212	45.3 (41.1-49.7)	51.9 (49.1-52.9)	0.0006104	54.8 (51.2-55.4)	42.3 (40.9-46.4)	0.0007557	54.8 (51.2-55.4)	45.3 (41.1-49.7)	0.0007557
IgG2/3 Sialylation	7.9 (7.3-8.7)	9.5 (8.6-10.4)	0.1205	7.9 (7.3-8.7)	9.4 (8.5-11)	0.06372	9.4 (8.5-11)	9.5 (8.6-10.4)	0.7615	10.8 (8.8-11.4)	7.9 (7.3-8.7)	0.01058	10.8 (8.8-11.4)	9.4 (8.5-11)	0.4945
IgG2/3 Sialylation per galactose	18.7 (17.7-19.7)	18.8 (16.5-19.6)	0.1876	18.7 (17.7-19.7)	20.8 (20.2-22.7)	0.02557	20.8 (20.2-22.7)	18.8 (16.5-19.6)	0.0001221	19.3 (17.2-20.6)	18.7 (17.7-19.7)	0.7405	19.3 (17.2-20.6)	20.8 (20.2-22.7)	0.03305
IgG4 Bisection	17.2 (16.9-18.6)	16 (12.8-17.1)	0.375	17.2 (16.9-18.6)	19.7 (17.4-21.3)	0.5625	19.7 (17.4-21.3)	16 (12.8-17.1)	0.04688	13 (11.5-14.4)	17.2 (16.9-18.6)	1.387e-05	13 (11.5-14.4)	19.7 (17.4-21.3)	0.0001204
IgG4 Galactosylation	46.1 (38.5-47.9)	55.4 (53.8-57.4)	0.003906	46.1 (38.5-47.9)	43.3 (33.4-46.9)	0.09375	43.3 (33.4-46.9)	55.4 (53.8-57.4)	0.01563	51.6 (48.6-58.4)	46.1 (38.5-47.9)	0.003054	51.6 (48.6-58.4)	43.3 (33.4-46.9)	0.009684
IgG4 Sialylation	11.4 (7.7-11.5)	12.8 (11.8-14.1)	0.01367	11.4 (7.7-11.5)	9.9 (8.2-12.1)	0.03125	9.9 (8.2-12.1)	12.8 (11.8-14.1)	0.07813	12.1 (11.3-15.4)	11.4 (7.7-11.5)	0.02336	12.1 (11.3-15.4)	9.9 (8.2-12.1)	0.05562
IgG4 Sialylation per galactose	23.9 (20.1-24.7)	23.2 (21.2-24.9)	0.4316	23.9 (20.1-24.7)	24.7 (24.6-26.2)	0.09375	24.7 (24.6-26.2)	23.2 (21.2-24.9)	0.1563	23.9 (22.5-26.3)	23.9 (20.1-24.7)	0.4319	23.9 (22.5-26.3)	24.7 (24.6-26.2)	0.3601
α =	0.015

## Sheet: TS5 -  Non-malignant
Table S5. Differences in IgG Fc glycosylation between HSCT-recipients and their donors and between the recipients and age-matched healthy controls, in the subgroup of patients transplanted for non-malignant hematological diseases. Patients and donors were compared by Wilcoxon signed-rank tests, healthy controls and patients with Mann Whitney U tests. p-values ≤ 0.015 were considered statistically…
	Pre-HSCT	Donor		Pre-HSCT	12 months post-HSCT		12 months post-HSCT	Donor		Healthy control	Pre-HSCT		Healthy control	12 months post-HSCT
	Median (IQR)		p-value	Median (IQR)		p-value	Median (IQR)		p-value	Median (IQR)		p-value	Median (IQR)		p-value
IgG1 Hybrids	0.4 (0.4-0.5)	0.4 (0.3-0.4)	0.1294	0.4 (0.4-0.5)	0.4 (0.4-0.4)	0.5186	0.4 (0.4-0.4)	0.4 (0.3-0.4)	0.6221	0.4 (0.3-0.4)	0.4 (0.4-0.5)	0.1985	0.4 (0.3-0.4)	0.4 (0.4-0.4)	0.161
IgG1 Bisection	13.2 (9.9-15.4)	13.7 (10.9-15.8)	0.8501	13.2 (9.9-15.4)	13.5 (12.6-14.8)	0.3013	13.5 (12.6-14.8)	13.7 (10.9-15.8)	0.4697	10.1 (9.5-11.6)	13.2 (9.9-15.4)	0.05472	10.1 (9.5-11.6)	13.5 (12.6-14.8)	0.0001127
IgG1 Fucosylation	96.3 (94.4-97.1)	93.2 (92-95.8)	0.02686	96.3 (94.4-97.1)	95.5 (93.4-96.8)	0.01221	95.5 (93.4-96.8)	93.2 (92-95.8)	0.4238	97.9 (97.1-98.3)	96.3 (94.4-97.1)	0.006315	97.9 (97.1-98.3)	95.5 (93.4-96.8)	0.0006624
IgG1 Galactosylation	56.2 (52.2-62.6)	60.8 (57.6-63.9)	0.05225	56.2 (52.2-62.6)	51.4 (47.3-54.9)	0.05225	51.4 (47.3-54.9)	60.8 (57.6-63.9)	0.0009766	60.2 (57.9-63.5)	56.2 (52.2-62.6)	0.1752	60.2 (57.9-63.5)	51.4 (47.3-54.9)	6.037e-06
IgG1 Sialylation	9.7 (9-11.6)	10.2 (9.5-11.4)	0.9697	9.7 (9-11.6)	8.7 (8-9.6)	0.03418	8.7 (8-9.6)	10.2 (9.5-11.4)	0.02686	10.8 (9-11.8)	9.7 (9-11.6)	0.7722	10.8 (9-11.8)	8.7 (8-9.6)	0.01172
IgG1 Sialylation per galactose	17.8 (16.6-18.2)	16.9 (15.5-18.3)	0.05225	17.8 (16.6-18.2)	17.2 (16.9-18.7)	0.2661	17.2 (16.9-18.7)	16.9 (15.5-18.3)	0.8501	18 (15.4-18.6)	17.8 (16.6-18.2)	0.9593	18 (15.4-18.6)	17.2 (16.9-18.7)	0.7666
IgG2/3 Hybrids	0.4 (0.3-0.5)	0.3 (0.2-0.3)	0.01855	0.4 (0.3-0.5)	0.4 (0.3-0.5)	0.06445	0.4 (0.3-0.5)	0.3 (0.2-0.3)	0.2402	0.3 (0.3-0.4)	0.4 (0.3-0.5)	0.1607	0.3 (0.3-0.4)	0.4 (0.3-0.5)	0.1765
IgG2/3 Bisection	9.5 (8.4-12.1)	10.1 (9.6-13.1)	0.2061	9.5 (8.4-12.1)	10.4 (9-12.3)	0.375	10.4 (9-12.3)	10.1 (9.6-13.1)	0.4131	8.5 (7.7-10)	9.5 (8.4-12.1)	0.09753	8.5 (7.7-10)	10.4 (9-12.3)	0.05324
IgG2/3 Fucosylation	97.7 (97.3-98.5)	97.6 (97.1-98.1)	0.9658	97.7 (97.3-98.5)	97 (96.6-98.6)	0.001953	97 (96.6-98.6)	97.6 (97.1-98.1)	0.123	98.4 (97.6-98.6)	97.7 (97.3-98.5)	0.2671	98.4 (97.6-98.6)	97 (96.6-98.6)	0.08943
IgG2/3 Galactosylation	50.1 (45.2-55.7)	54.5 (49.2-56.3)	0.3203	50.1 (45.2-55.7)	46.5 (44.4-48.5)	0.1309	46.5 (44.4-48.5)	54.5 (49.2-56.3)	0.0009766	50.6 (47.5-56.2)	50.1 (45.2-55.7)	0.4363	50.6 (47.5-56.2)	46.5 (44.4-48.5)	0.01414
IgG2/3 Sialylation	10 (8-11.7)	10.1 (9.4-11)	1	10 (8-11.7)	9.4 (7.9-10.2)	0.1934	9.4 (7.9-10.2)	10.1 (9.4-11)	0.03223	10.4 (9.2-12.2)	10 (8-11.7)	0.4864	10.4 (9.2-12.2)	9.4 (7.9-10.2)	0.04424
IgG2/3 Sialylation per galactose	19.8 (18.6-22.2)	18.9 (17.7-20.5)	0.1475	19.8 (18.6-22.2)	20.1 (18.4-21.7)	0.6953	20.1 (18.4-21.7)	18.9 (17.7-20.5)	0.5771	20.9 (19.1-22.1)	19.8 (18.6-22.2)	0.5949	20.9 (19.1-22.1)	20.1 (18.4-21.7)	0.4784
IgG4 Bisection	19.8 (10.7-21.5)	15.3 (12.5-18.2)	0.3804	19.8 (10.7-21.5)	14.7 (13.3-17.6)	0.4609	14.7 (13.3-17.6)	15.3 (12.5-18.2)	0.4609	15 (11.6-15.5)	19.8 (10.7-21.5)	0.4742	15 (11.6-15.5)	14.7 (13.3-17.6)	0.6047
IgG4 Galactosylation	49.7 (46.7-57.3)	55.8 (50.9-63.4)	0.02686	49.7 (46.7-57.3)	53.6 (43.9-56.8)	0.3125	53.6 (43.9-56.8)	55.8 (50.9-63.4)	0.02344	54.2 (45.3-56.6)	49.7 (46.7-57.3)	1	54.2 (45.3-56.6)	53.6 (43.9-56.8)	0.9725
IgG4 Sialylation	12.2 (10.8-15.9)	12.7 (11.6-15.5)	0.5186	12.2 (10.8-15.9)	11.8 (10.1-14.5)	0.1484	11.8 (10.1-14.5)	12.7 (11.6-15.5)	0.02344	13.9 (11-15.1)	12.2 (10.8-15.9)	0.9594	13.9 (11-15.1)	11.8 (10.1-14.5)	0.3144
IgG4 Sialylation per galactose	26.1 (22.8-29)	23.1 (20.7-25.9)	0.05225	26.1 (22.8-29)	23.3 (21.7-23.9)	0.03906	23.3 (21.7-23.9)	23.1 (20.7-25.9)	0.03906	26.1 (24.4-26.7)	26.1 (22.8-29)	0.7988	26.1 (24.4-26.7)	23.3 (21.7-23.9)	0.08452
α =	0.015
